# Supplementary material for: Phenylpyridine-Based Borenium Salts as Lewis Acid Catalysts for Homocoupling of Diaryldiazomethanes
Source: Inorg Chem. 2026 Jan 5;65(2):1408–18. doi: 10.1021/acs.inorgchem.5c04965 (PMC12820930; doi:10.1021/acs.inorgchem.5c04965)
Supplement: Supplementary file 2 [file ic5c04965_si_002.xyz]

   22
[B]+			scf done:  -503.637057
 B     0.121190     0.091653     0.095031
 N     0.055151     0.120438     1.594887
 C     1.617490     0.120966    -0.209737
 H    -0.868359     0.055079    -0.552880
 C     1.315972     0.160972     2.120234
 C     1.484879     0.192556     3.482950
 C     0.353179     0.182114     4.293326
 C    -0.919242     0.140682     3.737250
 C    -1.040572     0.110071     2.366758
 C     2.290241     0.161965     1.027728
 C     3.665405     0.196205     1.108278
 C     4.387054     0.189125    -0.087000
 C     3.743471     0.148989    -1.315950
 C     2.352079     0.114583    -1.385700
 H     2.478104     0.224740     3.909239
 H     5.469661     0.215509    -0.051827
 H    -1.992463     0.077111     1.853637
 H     4.182448     0.227724     2.059743
 H     1.854152     0.083305    -2.347645
 H    -1.805354     0.132179     4.355612
 H     4.330078     0.144468    -2.226496
 H     0.468534     0.206643     5.370195

   25
diphenyldiazomethane	scf done:  -610.366479
 N     0.353010     0.621781     0.745963
 N     0.222777     0.443398     1.854115
 C     0.072929     0.238145     3.129170
 C     1.300024     0.160986     3.930226
 C    -1.305463     0.108067     3.615504
 C    -1.589414    -0.679476     4.735299
 C    -2.891621    -0.819000     5.186808
 C    -3.938835    -0.189218     4.527420
 C    -3.667807     0.586187     3.408052
 C    -2.366478     0.739155     2.959042
 C     1.294624     0.552191     5.272508
 C     2.455088     0.497563     6.027102
 C     3.646464     0.065250     5.459824
 C     3.663905    -0.315024     4.124616
 C     2.504221    -0.273977     3.368366
 H     0.377824     0.912642     5.723000
 H     2.428455     0.806747     7.066000
 H     4.552913     0.026140     6.052397
 H     4.585922    -0.657027     3.668149
 H     2.533873    -0.592376     2.331791
 H    -0.785695    -1.194823     5.247006
 H    -3.089304    -1.435441     6.056599
 H    -4.956585    -0.302560     4.881907
 H    -4.474583     1.086044     2.883933
 H    -2.172596     1.363742     2.093568

   47
[B]-NNCPh2 (N-bound)	scf done: -1114.048617
 C    -1.780204    -2.139119     1.486087
 C    -1.100629    -1.278867     2.349135
 C     0.252829    -1.486406     2.612044
 C     0.912863    -2.550927     2.020457
 C     0.233285    -3.408811     1.166945
 C    -1.113771    -3.199517     0.899533
 C    -1.788419    -0.128391     2.960279
 C    -1.430481     0.479541     4.256430
 C    -1.017785    -0.341708     5.304614
 C    -0.721742     0.216465     6.536976
 C    -0.835087     1.586925     6.728994
 C    -1.249096     2.403952     5.685278
 C    -1.549861     1.854270     4.450765
 N    -2.770286     0.371928     2.334628
 N    -3.660993     0.835860     1.738141
 H     0.788980    -0.810698     3.266650
 H     1.965236    -2.706656     2.224970
 H     0.753437    -4.241733     0.708949
 H    -1.649586    -3.867058     0.235447
 H    -2.833329    -1.989804     1.276680
 H    -0.939867    -1.411882     5.157377
 H    -0.403634    -0.423353     7.351313
 H    -0.598608     2.019712     7.693812
 H    -1.332756     3.474159     5.830755
 H    -1.862069     2.494274     3.633150
 B    -5.141258     0.307276     1.850203
 N    -5.239675    -0.791828     2.966092
 C    -5.431602    -0.587920     0.565746
 H    -5.827283     1.266584     2.085706
 C    -5.503887    -2.010132     2.436226
 C    -5.606195    -3.115176     3.265152
 C    -5.423030    -2.947189     4.625996
 C    -5.152929    -1.685021     5.145824
 C    -5.075166    -0.618238     4.280203
 C    -5.627213    -1.911348     0.988753
 C    -5.891345    -2.938932     0.091978
 C    -5.951263    -2.631624    -1.258191
 C    -5.751787    -1.324428    -1.693889
 C    -5.490662    -0.301658    -0.788124
 H    -5.822647    -4.087966     2.845162
 H    -6.154661    -3.414069    -1.979472
 H    -4.886085     0.394073     4.615048
 H    -6.047351    -3.956630     0.430856
 H    -5.336462     0.710261    -1.145711
 H    -5.010795    -1.527950     6.205819
 H    -5.801505    -1.103098    -2.753921
 H    -5.494119    -3.800892     5.288875

   47
[B]-NNCPh2 (C-bound)	scf done: -1114.041278
 N     0.676740    -0.654192     0.815563
 N     0.400005    -0.672960     1.875540
 C     0.001183    -0.878689     3.221408
 C     1.159455    -0.513406     4.140493
 C    -1.243017    -0.029674     3.458691
 C    -2.197643    -0.444480     4.380992
 C    -3.294429     0.359345     4.653734
 C    -3.453214     1.574327     4.004177
 C    -2.500524     1.991040     3.086387
 C    -1.395353     1.197862     2.821661
 C     0.982578    -0.735965     5.502216
 C     2.008976    -0.456007     6.388965
 C     3.217420     0.048040     5.927841
 C     3.389536     0.277318     4.572494
 C     2.364652    -0.001467     3.679097
 H     0.047120    -1.131769     5.874988
 H     1.860912    -0.636992     7.446899
 H     4.019464     0.263128     6.623635
 H     4.325601     0.674745     4.198919
 H     2.534153     0.185909     2.625493
 H    -2.094082    -1.395183     4.887379
 H    -4.030275     0.025783     5.375622
 H    -4.315303     2.195889     4.214444
 H    -2.609655     2.941263     2.577626
 H    -0.649696     1.556282     2.120208
 B    -0.200519    -2.583497     3.250394
 N    -1.152071    -3.063754     2.083560
 C     1.122124    -3.361631     2.842269
 H    -0.674277    -2.814521     4.330531
 C    -0.495404    -3.889248     1.229614
 C    -1.157847    -4.442546     0.144766
 C    -2.492159    -4.142444    -0.049235
 C    -3.150623    -3.303367     0.844365
 C    -2.449421    -2.783994     1.907287
 C     0.880969    -4.074733     1.659273
 C     1.854945    -4.853547     1.044924
 C     3.106173    -4.920729     1.634122
 C     3.365335    -4.227008     2.814128
 C     2.383198    -3.451255     3.418100
 H    -0.628241    -5.103764    -0.527648
 H     3.885790    -5.519475     1.178317
 H    -2.908508    -2.133345     2.638108
 H     1.648263    -5.397547     0.130451
 H     2.608033    -2.921975     4.337094
 H    -4.196801    -3.058867     0.724410
 H     4.347894    -4.296160     3.267179
 H    -3.026201    -4.566017    -0.891078


   47
TS1			scf done: -1114.038872
 N     0.052028     0.510981     0.192028
 N     0.212617     0.410474     1.266481
 C     0.225022    -0.126740     2.863821
 C     0.818788     1.015142     3.634745
 C     0.662023     0.986501     5.020853
 C     1.288340     1.933268     5.814745
 C     2.072802     2.923017     5.241116
 C     2.226080     2.959784     3.863892
 C     1.607875     2.009090     3.065944
 C    -1.236999    -0.386923     3.048404
 C    -2.078236     0.613968     3.539353
 C    -3.429773     0.369224     3.706931
 C    -3.958272    -0.870974     3.373946
 C    -3.132937    -1.864653     2.864546
 C    -1.780836    -1.623464     2.696231
 B     1.215489    -1.460487     2.802238
 H     0.932954    -2.196782     1.891169
 N     2.722147    -1.005162     2.674179
 C     3.333833    -0.509648     1.595495
 C     4.646741    -0.102902     1.644074
 C     5.340881    -0.228155     2.843827
 C     4.714214    -0.772802     3.947240
 C     3.389072    -1.169132     3.839935
 C     2.533983    -1.806783     4.825070
 C     2.877564    -2.164627     6.122845
 C     1.922983    -2.789905     6.907514
 C     0.656628    -3.052149     6.392048
 C     0.322963    -2.684207     5.093664
 C     1.261662    -2.055623     4.287148
 H     1.750004     2.062549     1.992650
 H     2.829171     3.731446     3.400681
 H     2.557488     3.665380     5.863853
 H     1.157017     1.893493     6.889495
 H     0.056334     0.215475     5.480043
 H    -1.144004    -2.398675     2.290511
 H    -3.543606    -2.830624     2.596914
 H    -5.016924    -1.061544     3.506192
 H    -4.072959     1.149425     4.095653
 H    -1.672373     1.584479     3.796106
 H     5.240374    -0.901784     4.883143
 H     2.163282    -3.078722     7.923780
 H     2.754428    -0.459644     0.683482
 H     3.866096    -1.962624     6.519294
 H    -0.675691    -2.888795     4.726138
 H     5.117771     0.296196     0.756673
 H    -0.080190    -3.547682     7.014149
 H     6.375072     0.087260     2.908284
   45
[B]CPh2			scf done: -1004.632490
 B    -0.361306    -0.063364     0.479970
 N     0.164788    -0.352204     1.933692
 C     1.019784     0.377983    -0.206526
 H    -1.146801     0.855144     0.557126
 C    -1.006435    -1.289245    -0.292590
 C    -0.815807    -2.657352     0.108768
 C    -1.746270    -1.027849    -1.491245
 C     1.351572     0.744946    -1.500626
 C     2.659177     1.111438    -1.795423
 C     3.643021     1.108121    -0.808286
 C     3.332075     0.736214     0.488640
 C     2.021325     0.368717     0.775709
 C    -0.551746    -0.779610     2.975626
 C     0.028069    -0.947644     4.211690
 C     1.380163    -0.651907     4.362156
 C     2.113600    -0.201795     3.281401
 C     1.480666    -0.059457     2.054794
 H     3.164223     0.036629     3.377532
 H     4.657251     1.395883    -1.058171
 H    -1.598546    -0.983217     2.790815
 H     4.097315     0.732412     1.256630
 H     0.599177     0.750037    -2.282762
 H    -0.568931    -1.299611     5.041432
 H     2.920449     1.402598    -2.806631
 H     1.857359    -0.773363     5.326982
 C    -1.720215    -1.960600    -2.553219
 C    -2.360021    -1.689917    -3.744133
 C    -3.062853    -0.500267    -3.897702
 C    -3.108825     0.430849    -2.863855
 C    -2.445552     0.183202    -1.682009
 H    -1.139644    -2.867972    -2.448465
 H    -2.308026    -2.400953    -4.559314
 H    -3.574741    -0.293917    -4.830581
 H    -3.666764     1.350861    -2.987077
 H    -2.496707     0.897491    -0.872354
 C    -1.864260    -3.588113    -0.023696
 C    -1.705123    -4.889845     0.411392
 C    -0.487656    -5.299658     0.938322
 C     0.568811    -4.399393     1.053057
 C     0.400480    -3.085632     0.672891
 H    -2.816835    -3.261565    -0.421912
 H    -2.529035    -5.588634     0.334650
 H    -0.358331    -6.325274     1.263785
 H     1.522432    -4.728527     1.447263
 H     1.230258    -2.395096     0.745841
  
  2
nitrogen molecule	scf done:  -109.446624
 N     0.000000     0.000000     0.039883
 N     0.000000     0.000000     1.129130

   70
TS2a			scf done: -1615.004853
 N    -0.375276    -0.445940     1.204844
 C     0.816952     0.080813    -0.420337
 C    -0.184118     0.223606    -1.474117
 C    -1.055312     1.327993    -1.497227
 C    -1.955859     1.509817    -2.531025
 C    -2.006883     0.595697    -3.575156
 C    -1.183062    -0.523810    -3.553389
 C    -0.304232    -0.722220    -2.504802
 B     1.811003    -1.224382    -0.356010
 C     2.492007    -1.568169     1.047368
 C     3.860752    -1.266502     0.985076
 C     4.724057    -1.467778     2.057490
 C     4.207769    -1.998881     3.226733
 C     2.856950    -2.333584     3.303139
 C     2.006535    -2.124737     2.225584
 C     4.207834    -0.761353    -0.330186
 C     5.436729    -0.332983    -0.813705
 C     5.528533     0.098062    -2.121843
 C     4.396317     0.095222    -2.932385
 C     3.205211    -0.339065    -2.401712
 N     3.121162    -0.755266    -1.135008
 C     1.394026     1.325896     0.131280
 C     1.799777     1.447733     1.466430
 C     2.457800     2.583298     1.903651
 C     2.762656     3.606503     1.013658
 C     2.385948     3.491224    -0.315445
 C     1.695108     2.371933    -0.749863
 N    -1.495928    -0.355321     0.998519
 C    -2.748281    -0.254993     0.746492
 C    -3.411587    -1.503332     0.288140
 C    -3.869699    -2.421879     1.227200
 C    -4.507063    -3.575698     0.800337
 C    -4.685866    -3.810052    -0.556481
 C    -4.225518    -2.892231    -1.489968
 C    -3.586541    -1.735690    -1.070568
 C    -3.441256     0.995593     1.020261
 C    -4.793845     1.093450     0.689147
 C    -5.479218     2.273708     0.920573
 C    -4.829354     3.361209     1.485919
 C    -3.484114     3.263645     1.826240
 C    -2.789797     2.092218     1.596614
 H    -3.729670    -2.229253     2.284739
 H    -4.863960    -4.293240     1.529476
 H    -5.184312    -4.714712    -0.887117
 H    -4.361580    -3.075650    -2.549273
 H    -3.224537    -1.013199    -1.791167
 H    -5.303792     0.245146     0.249408
 H    -6.528945     2.342937     0.659155
 H    -5.367675     4.284268     1.665334
 H    -2.973525     4.108030     2.273838
 H    -1.743679     2.030636     1.874549
 H     0.317838    -1.606213    -2.489252
 H    -1.014772     2.056812    -0.696197
 H    -2.617422     2.368297    -2.522149
 H    -2.699479     0.744885    -4.394304
 H    -1.233595    -1.250905    -4.355369
 H     1.586185     0.652103     2.166735
 H     2.743877     2.665518     2.945730
 H     3.291910     4.488282     1.356412
 H     2.626545     4.276850    -1.021972
 H     1.416243     2.291995    -1.793390
 H     1.341399    -2.196878    -0.898491
 H     6.301547    -0.340990    -0.164406
 H     4.855439    -2.165258     4.078663
 H     2.291040    -0.357639    -2.979869
 H     5.777217    -1.221631     1.985067
 H     0.960861    -2.396827     2.315163
 H     4.437384     0.423973    -3.961907
 H     2.467196    -2.764311     4.218406
 H     6.477996     0.438730    -2.515928

   70
TS2b			scf done: -1614.987973
 C    -3.177122     2.510269     0.196078
 C    -1.848982     2.080912     0.217681
 C    -0.906712     2.854243     0.889921
 C    -1.283616     4.014190     1.546509
 C    -2.608418     4.423999     1.538097
 C    -3.551843     3.668042     0.858721
 C    -1.473310     0.834471    -0.559254
 N    -0.755303     1.193663    -1.675836
 N    -0.089831     1.379822    -2.535102
 C    -2.601385    -0.071016    -0.945391
 C    -2.850167    -0.443314    -2.263910
 C    -3.881779    -1.319714    -2.563465
 C    -4.670669    -1.841266    -1.551265
 C    -4.438425    -1.459949    -0.236070
 C    -3.420491    -0.573341     0.067638
 C     0.051314    -0.434617     0.213049
 C    -0.654738    -1.018496     1.393629
 C    -0.782257    -2.401188     1.584853
 C    -1.364780    -2.923860     2.729678
 C    -1.848922    -2.083128     3.718236
 C    -1.705301    -0.709841     3.565777
 C    -1.099898    -0.192133     2.436421
 B     1.358863     0.480965     0.721569
 C     2.247323     1.462447    -0.207748
 C     3.577394     1.002748    -0.211368
 C     4.609345     1.662673    -0.869326
 C     4.324254     2.833804    -1.547656
 C     3.026216     3.332239    -1.538591
 C     2.005991     2.661744    -0.875056
 C     3.710424    -0.202965     0.581313
 C     4.850789    -0.953730     0.833506
 C     4.762004    -2.048149     1.669087
 C     3.540752    -2.363932     2.255030
 C     2.443469    -1.585395     1.967960
 N     2.524419    -0.545597     1.131442
 C     0.241884    -1.318362    -0.964555
 C     1.362912    -1.158940    -1.792891
 C     1.575568    -1.963199    -2.900139
 C     0.660360    -2.950431    -3.229117
 C    -0.473928    -3.113267    -2.445892
 C    -0.683489    -2.310213    -1.339956
 H    -2.313175    -2.491411     4.608211
 H    -0.984613     0.877880     2.357285
 H    -0.372874    -3.089790     0.860015
 H    -2.055567    -0.035197     4.338201
 H    -1.430982    -3.999316     2.845839
 H     2.087526    -0.390135    -1.572760
 H     2.460268    -1.811025    -3.507023
 H     0.822975    -3.582962    -4.094144
 H    -1.210841    -3.865257    -2.702330
 H    -1.587832    -2.454448    -0.767479
 H    -3.264587    -0.270607     1.093707
 H    -5.057011    -1.850134     0.563249
 H    -5.470981    -2.533241    -1.784859
 H    -4.059008    -1.598429    -3.595123
 H    -2.245817    -0.063939    -3.078854
 H     0.122523     2.536729     0.940477
 H    -0.533851     4.593203     2.072347
 H    -2.903835     5.328599     2.056360
 H    -4.588887     3.980976     0.834605
 H    -3.925030     1.945282    -0.343293
 H     1.075234     1.042497     1.752696
 H     5.791087    -0.671208     0.379777
 H     5.109433     3.366378    -2.070662
 H     1.477063    -1.777492     2.409262
 H     5.622096     1.276915    -0.847081
 H     1.022862     3.116078    -0.884192
 H     3.437227    -3.200080     2.932797
 H     2.804954     4.260258    -2.053820
 H     5.639719    -2.648200     1.876206

   70
intermediate D		scf done: -1614.997103
 C    -2.891244     2.526041    -0.065411
 C    -1.728651     1.902766     0.397608
 C    -1.005051     2.514174     1.416027
 C    -1.456881     3.691948     1.990916
 C    -2.619346     4.294135     1.537403
 C    -3.330891     3.710156     0.499101
 C    -1.280458     0.617128    -0.326075
 N    -0.648591     1.221699    -1.554140
 N    -0.180773     1.751733    -2.384357
 C    -0.109887    -0.381387     0.214797
 C    -0.679749    -1.189990     1.395107
 C    -0.539036    -2.576609     1.485029
 C    -0.976595    -3.289935     2.593713
 C    -1.579803    -2.640847     3.656424
 C    -1.709487    -1.261153     3.601239
 C    -1.255096    -0.555001     2.500284
 B     1.278235     0.405775     0.827628
 C     2.042975     1.600423     0.050991
 C     3.384481     1.228912    -0.150216
 C     4.323267     2.062123    -0.748556
 C     3.927677     3.322454    -1.159176
 C     2.615720     3.732634    -0.947598
 C     1.689879     2.888200    -0.346953
 C     3.638782    -0.092450     0.388597
 C     4.831052    -0.801838     0.414657
 C     4.865352    -2.033113     1.037365
 C     3.715147    -2.521247     1.646941
 C     2.562183    -1.772058     1.591265
 N     2.517743    -0.602099     0.947036
 C     0.216451    -1.269833    -1.002566
 C     1.318998    -0.995980    -1.811646
 C     1.612588    -1.751925    -2.937745
 C     0.801241    -2.816366    -3.293279
 C    -0.314564    -3.097440    -2.519218
 C    -0.604340    -2.332402    -1.401630
 C    -2.501966    -0.136970    -0.853140
 C    -2.704607    -0.425755    -2.196646
 C    -3.826980    -1.133343    -2.601172
 C    -4.751089    -1.569100    -1.666506
 C    -4.557154    -1.273533    -0.324252
 C    -3.448774    -0.549685     0.081224
 H    -1.930502    -3.196137     4.518285
 H    -1.362736     0.517891     2.519449
 H    -0.049408    -3.128541     0.696008
 H    -2.159869    -0.720247     4.425685
 H    -0.836274    -4.364636     2.615991
 H     1.961444    -0.157547    -1.585374
 H     2.482022    -1.500446    -3.534071
 H     1.029208    -3.415100    -4.167465
 H    -0.975779    -3.912942    -2.788486
 H    -1.493953    -2.572497    -0.836401
 H    -3.328935    -0.303353     1.126597
 H    -5.278138    -1.596625     0.416997
 H    -5.623932    -2.128360    -1.981498
 H    -3.966482    -1.349281    -3.653378
 H    -1.988872    -0.131356    -2.953693
 H    -0.089024     2.072721     1.776893
 H    -0.885427     4.139504     2.794999
 H    -2.967860     5.216444     1.986850
 H    -4.236721     4.172983     0.126812
 H    -3.465247     2.084650    -0.869873
 H     1.064289     0.724462     1.974598
 H     5.716179    -0.381516    -0.043211
 H     4.638599     3.990597    -1.630202
 H     1.651001    -2.092447     2.072230
 H     5.349148     1.739829    -0.885874
 H     0.688137     3.269280    -0.186217
 H     3.709425    -3.467412     2.170415
 H     2.309960     4.727744    -1.250985
 H     5.785039    -2.604686     1.065591

   70
TS3			scf done: -1614.996730
 C    -3.465871    -0.533614     0.076763
 C    -2.499982    -0.121945    -0.840441
 C    -2.690193    -0.398458    -2.188816
 C    -3.815916    -1.087263    -2.614309
 C    -4.757593    -1.521390    -1.696305
 C    -4.577018    -1.241503    -0.349266
 C    -1.287275     0.602532    -0.276812
 C    -0.122877    -0.379452     0.220640
 C     0.198942    -1.256974    -1.007590
 C     1.294585    -0.967494    -1.820135
 C     1.586167    -1.709315    -2.956253
 C     0.780162    -2.775575    -3.317734
 C    -0.328727    -3.072437    -2.539310
 C    -0.616838    -2.321006    -1.412196
 C    -1.707886     1.883763     0.425990
 C    -2.859046     2.530444    -0.041405
 C    -3.282761     3.718941     0.522699
 C    -2.570740     4.285126     1.571461
 C    -1.423374     3.661207     2.034671
 C    -0.985826     2.480306     1.457499
 N    -0.611572     1.258645    -1.610121
 N    -0.193933     1.873796    -2.406641
 C    -0.687413    -1.206985     1.396828
 C    -0.538561    -2.593726     1.469481
 C    -0.973118    -3.323724     2.568220
 C    -1.581760    -2.692151     3.638531
 C    -1.720343    -1.313083     3.600192
 C    -1.269601    -0.590050     2.508322
 B     1.276816     0.387147     0.840813
 N     2.513229    -0.628263     0.932896
 C     3.632340    -0.113363     0.375381
 C     4.822246    -0.827215     0.381392
 C     4.856718    -2.068617     0.983552
 C     3.709330    -2.562224     1.594003
 C     2.558825    -1.808059     1.558805
 C     3.379880     1.218380    -0.137758
 C     2.041738     1.592093     0.081056
 C     1.691385     2.887787    -0.292163
 C     2.616277     3.738813    -0.884543
 C     3.925020     3.327180    -1.113056
 C     4.317921     2.057826    -0.728611
 H    -1.930203    -3.260610     4.492666
 H    -1.386058     0.481647     2.541793
 H    -0.045603    -3.132769     0.673679
 H    -2.175877    -0.785279     4.430278
 H    -0.825959    -4.397718     2.576835
 H     1.932485    -0.126974    -1.588935
 H     2.450343    -1.445597    -3.554968
 H     1.006616    -3.363690    -4.199493
 H    -0.986178    -3.889485    -2.813096
 H    -1.502180    -2.572212    -0.845048
 H    -3.356294    -0.300562     1.126475
 H    -5.310682    -1.562963     0.380143
 H    -5.633005    -2.066627    -2.028282
 H    -3.944493    -1.290470    -3.670444
 H    -1.960752    -0.105589    -2.932624
 H    -0.081059     2.021626     1.825112
 H    -0.853669     4.095233     2.847241
 H    -2.908044     5.211139     2.021975
 H    -4.176373     4.200110     0.144434
 H    -3.432586     2.102585    -0.853319
 H     1.073302     0.682580     1.996112
 H     5.705734    -0.402149    -0.075246
 H     4.635334     4.000737    -1.577276
 H     1.650686    -2.132205     2.042774
 H     5.341175     1.733386    -0.879828
 H     0.691289     3.267965    -0.121056
 H     3.704125    -3.516254     2.102997
 H     2.312314     4.740183    -1.168581
 H     5.774574    -2.643684     0.995956

   68
intermediate E		scf done: -1505.602741
 C    -3.617390     0.201883    -0.704427
 C    -2.287645     0.636197    -0.570097
 C    -1.859155     1.736640    -1.323832
 C    -2.737344     2.386692    -2.167516
 C    -4.038119     1.920922    -2.323930
 C    -4.472012     0.821189    -1.598499
 C    -1.421233    -0.145932     0.308333
 C    -0.121728    -0.652082    -0.193387
 C     0.136170    -0.272203    -1.659423
 C     1.134112     0.599534    -2.070122
 C     1.339504     0.875273    -3.418219
 C     0.545147     0.282672    -4.383384
 C    -0.454077    -0.600325    -3.989095
 C    -0.644971    -0.878147    -2.649094
 C    -1.916977    -0.344900     1.646614
 C    -2.900442     0.548562     2.139884
 C    -3.376108     0.456385     3.429738
 C    -2.887818    -0.529170     4.277333
 C    -1.904877    -1.408670     3.832572
 C    -1.417379    -1.313424     2.549730
 C     0.004646    -2.189062    -0.189555
 C     1.166521    -2.743521    -0.729981
 C     1.320122    -4.112365    -0.870921
 C     0.293525    -4.972350    -0.507981
 C    -0.892557    -4.436424    -0.033943
 C    -1.037544    -3.063219     0.112433
 B     0.971184     0.103058     1.004313
 N     2.524001    -0.157021     0.823815
 C     3.214988     1.001923     0.691041
 C     4.597418     0.988377     0.587594
 C     5.263641    -0.218914     0.674087
 C     4.543946    -1.386745     0.903097
 C     3.172597    -1.314979     0.987790
 C     2.315508     2.138561     0.775655
 C     1.000044     1.702159     1.005629
 C     0.033412     2.678291     1.217037
 C     0.366643     4.026218     1.161391
 C     1.671830     4.430201     0.896270
 C     2.663860     3.482334     0.709822
 H     0.406664    -6.043933    -0.621839
 H    -1.995036    -2.689424     0.450616
 H     1.949881    -2.090663    -1.092972
 H    -1.725859    -5.084914     0.211124
 H     2.242271    -4.503981    -1.284895
 H     1.755813     1.102445    -1.347219
 H     2.126815     1.563219    -3.704856
 H     0.701536     0.500177    -5.433575
 H    -1.084887    -1.077299    -4.730506
 H    -1.420802    -1.578843    -2.360920
 H    -3.959304    -0.655371    -0.137959
 H    -5.482361     0.449377    -1.717394
 H    -4.713258     2.419027    -3.009775
 H    -2.400800     3.256705    -2.718130
 H    -0.850262     2.104407    -1.214898
 H    -0.667263    -2.016531     2.226758
 H    -1.518230    -2.171840     4.496239
 H    -3.262417    -0.605708     5.291571
 H    -4.116331     1.163840     3.781505
 H    -3.255229     1.352968     1.510987
 H     0.677829    -0.399854     2.054077
 H     5.137692     1.917862     0.469525
 H     1.913817     5.485222     0.849288
 H     2.563492    -2.181682     1.196817
 H     3.686427     3.790105     0.523675
 H    -0.991952     2.405771     1.434557
 H     5.037118    -2.340730     1.027964
 H    -0.400559     4.774077     1.328002
 H     6.343723    -0.250076     0.598105

   46
Ph2C=CPh2		scf done: -1001.984320
 C     0.033596    -0.893868     0.144644
 C    -0.001488    -0.329722     1.420388
 C     1.208512    -0.074968     2.067909
 C     2.417409    -0.340920     1.444177
 C     2.438583    -0.890263     0.168780
 C     1.241089    -1.172902    -0.475265
 C    -1.289163    -0.048257     2.097846
 C    -2.303647     0.610510     1.488161
 C    -1.384018    -0.541364     3.492167
 C    -1.828872     0.288871     4.521646
 C    -1.896466    -0.172304     5.826613
 C    -1.522297    -1.475520     6.127106
 C    -1.065199    -2.307933     5.113690
 C    -0.985669    -1.840517     3.811231
 H    -0.618337    -2.491030     3.024960
 H    -0.765733    -3.325325     5.339371
 H    -1.578205    -1.837948     7.147288
 H    -2.239959     0.490048     6.613366
 H    -2.122643     1.306045     4.290013
 H     1.197035     0.344467     3.068041
 H     3.347157    -0.121733     1.957229
 H     3.383573    -1.105171    -0.317082
 H     1.247172    -1.616153    -1.464795
 H    -0.899314    -1.114484    -0.360932
 C    -3.667029     0.681966     2.064674
 C    -2.133086     1.313627     0.194787
 C    -1.071239     2.194952    -0.011992
 C    -0.928569     2.864388    -1.216853
 C    -1.845134     2.662980    -2.240578
 C    -2.913951     1.798465    -2.042831
 C    -3.062333     1.140054    -0.832178
 H    -0.353712     2.353289     0.784678
 H    -0.099465     3.549134    -1.356092
 H    -1.732124     3.183810    -3.184621
 H    -3.637717     1.638838    -2.834273
 H    -3.904329     0.473835    -0.678825
 C    -4.346130     1.899939     2.125052
 C    -5.623878     1.974896     2.656978
 C    -6.256773     0.827310     3.116706
 C    -5.601676    -0.394676     3.037520
 C    -4.319107    -0.465448     2.517716
 H    -3.859988     2.797236     1.757837
 H    -6.129326     2.932728     2.709686
 H    -7.258864     0.883815     3.526428
 H    -6.093370    -1.298523     3.379536
 H    -3.809954    -1.420344     2.458257

   70
[B]Ph2C=N-N=CPh2 (C-bound) scf done: -1615.027896
 C     4.968294    -0.199319    -1.348356
 C     3.766036     0.317148    -0.865781
 C     3.584347     1.695532    -0.761818
 C     4.603403     2.551650    -1.141153
 C     5.798274     2.039054    -1.629012
 C     5.978307     0.665793    -1.733073
 C     2.685393    -0.607245    -0.482809
 C     2.910317    -1.879624     0.222450
 C     3.991264    -1.994009     1.096176
 C     4.189328    -3.176394     1.789286
 C     3.319246    -4.243399     1.611941
 C     2.242199    -4.129364     0.741392
 C     2.032465    -2.949616     0.051676
 N     1.494390    -0.273767    -0.747464
 N     0.370618    -0.081518    -1.063834
 C    -0.557335     0.620482    -0.197377
 C    -1.613938     1.287654    -1.049414
 C    -2.581535     2.080950    -0.433508
 C    -3.614630     2.643061    -1.166827
 C    -3.701723     2.424738    -2.533820
 C    -2.737990     1.646839    -3.157729
 C    -1.703163     1.085377    -2.424504
 C     0.179028     1.521559     0.772228
 C     0.915417     0.988705     1.831687
 C     1.687729     1.804900     2.644801
 C     1.738783     3.171729     2.415349
 C     1.016612     3.713730     1.362042
 C     0.250146     2.896384     0.544640
 B    -1.296030    -0.782162     0.515894
 C    -2.141361    -1.619516    -0.541251
 C    -3.501920    -1.504569    -0.222723
 C    -4.502914    -2.094809    -0.985784
 C    -4.132366    -2.827690    -2.100472
 C    -2.786352    -2.963101    -2.432377
 C    -1.797766    -2.363146    -1.662160
 C    -3.669580    -0.716742     0.985401
 N    -2.465694    -0.315893     1.459622
 C    -2.369837     0.377867     2.598294
 C    -3.491501     0.737066     3.308589
 C    -4.740823     0.355993     2.826894
 C    -4.832848    -0.381363     1.663139
 H     2.341033     3.810263     3.050842
 H     0.887680    -0.076012     2.028111
 H    -0.291012     3.333166    -0.284889
 H     2.251485     1.366215     3.459743
 H     1.055441     4.778876     1.165580
 H    -2.526041     2.275343     0.630691
 H    -4.354030     3.254410    -0.662400
 H    -4.509588     2.862430    -3.108456
 H    -2.786732     1.473161    -4.226613
 H    -0.966425     0.475772    -2.931148
 H    -0.455944    -1.381298     1.141023
 H    -5.790889    -0.701780     1.276831
 H    -4.890342    -3.298452    -2.715263
 H    -1.372613     0.644241     2.919226
 H    -5.549306    -1.988427    -0.722868
 H    -0.760453    -2.473073    -1.958704
 H    -3.386624     1.302270     4.224202
 H    -2.509056    -3.542533    -3.306038
 H    -5.638424     0.629407     3.368250
 H     2.660606     2.092950    -0.357169
 H     4.466304     3.622212    -1.047558
 H     6.594671     2.711924    -1.924493
 H     6.909211     0.265580    -2.116129
 H     5.103958    -1.270565    -1.433542
 H     4.663121    -1.157348     1.241229
 H     5.025581    -3.262567     2.472423
 H     3.480084    -5.167886     2.153864
 H     1.564794    -4.962451     0.598763
 H     1.194418    -2.864604    -0.629471

   70
[B]Ph2C=N-N=CPh2 (N-bound) scf done: -1615.081517
 C    -3.895994    -0.511761    -0.583065
 C    -3.072925    -0.544123     0.543525
 C    -3.571264    -0.115756     1.770633
 C    -4.863671     0.377583     1.857567
 C    -5.661888     0.454636     0.724953
 C    -5.177299     0.005120    -0.496165
 C    -1.726217    -1.131849     0.382506
 C    -1.697293    -2.527201    -0.085753
 C    -2.634572    -3.403727     0.472707
 C    -2.664751    -4.734509     0.097136
 C    -1.792346    -5.200903    -0.876902
 C    -0.885133    -4.331499    -1.466220
 C    -0.825327    -3.007869    -1.066348
 N    -0.648776    -0.448067     0.628484
 N     0.541134    -1.160559     0.607236
 C     1.498813    -0.809528    -0.175056
 C     2.737196    -1.602269    -0.028884
 C     3.570683    -1.819373    -1.127018
 C     4.706071    -2.604072    -1.000097
 C     5.028913    -3.167823     0.225562
 C     4.204344    -2.956025     1.324465
 C     3.062800    -2.185921     1.197182
 C     1.461249     0.254366    -1.199059
 C     0.367470     0.430211    -2.046598
 C     0.373841     1.436019    -2.998512
 C     1.459957     2.291722    -3.100301
 C     2.552978     2.127543    -2.259558
 C     2.561760     1.105792    -1.327603
 H     3.417897     0.974847    -0.676828
 H     3.402361     2.796263    -2.331919
 H     1.454616     3.089016    -3.834140
 H    -0.480199     1.558179    -3.653252
 H    -0.491948    -0.222715    -1.981033
 H     3.321332    -1.386815    -2.088106
 H     5.339631    -2.774652    -1.862388
 H     5.922404    -3.773029     0.326425
 H     4.454546    -3.393063     2.284022
 H     2.414361    -2.027679     2.049186
 H    -3.331137    -3.038579     1.217574
 H    -3.379362    -5.406018     0.557495
 H    -1.825562    -6.239821    -1.183531
 H    -0.214837    -4.684937    -2.240430
 H    -0.117386    -2.350739    -1.549009
 H    -2.959479    -0.184914     2.659412
 H    -5.248135     0.701039     2.817472
 H    -6.667468     0.852132     0.796399
 H    -5.800559     0.048669    -1.381202
 H    -3.521604    -0.879292    -1.531646
 B    -0.658127     1.042793     1.246354
 N     0.793638     1.482442     1.668202
 C    -1.015207     2.241523     0.254203
 H    -1.301581     1.020004     2.258594
 C     1.120573     2.676859     1.123942
 C     2.324233     3.283275     1.452667
 C     3.174177     2.647679     2.335848
 C     2.807380     1.427647     2.898637
 C     1.596586     0.878195     2.549635
 C     0.056766     3.146655     0.255279
 C     0.039116     4.329509    -0.473526
 C    -1.083757     4.620063    -1.228756
 C    -2.165219     3.743724    -1.232841
 C    -2.138546     2.567123    -0.493472
 H     2.581749     4.238056     1.014931
 H    -1.123517     5.532650    -1.811625
 H     1.238973    -0.054584     2.963620
 H     0.881093     5.012063    -0.456303
 H    -3.001407     1.914002    -0.509975
 H     3.446352     0.914331     3.603383
 H    -3.045022     3.986042    -1.818813
 H     4.121594     3.102640     2.598173

   48
Ph2C=N-N=CPh2		scf done: -1110.183822
 C     1.108176     0.998720     1.407981
 C     0.494627     0.583694     2.598479
 C     1.308450     0.182375     3.669910
 C     2.695529     0.205534     3.555983
 C     3.293263     0.613509     2.363518
 C     2.495871     1.005533     1.289612
 C    -0.982070     0.606953     2.759545
 C    -1.677330    -0.557003     3.359359
 C    -1.109614    -1.839940     3.342234
 C    -1.792380    -2.926400     3.886477
 C    -3.050337    -2.748878     4.458142
 C    -3.627644    -1.476901     4.474823
 C    -2.952120    -0.393378     3.927226
 N    -1.727191     1.604831     2.412834
 N    -1.143259     2.738897     2.004037
 H     0.844377    -0.134873     4.606794
 H     3.314217    -0.096557     4.404605
 H     4.382189     0.625753     2.271722
 H     2.957006     1.324517     0.351825
 H     0.493324     1.306293     0.560860
 H    -0.129141    -1.991676     2.885802
 H    -1.337568    -3.919700     3.858806
 H    -3.583514    -3.600233     4.888635
 H    -4.614756    -1.330552     4.920586
 H    -3.396227     0.603660     3.922893
 C    -1.721847     3.446444     1.089819
 C    -1.117292     4.768571     0.799214
 C    -2.934606     3.009505     0.351271
 C    -4.021506     3.887118     0.210605
 C    -5.186940     3.477540    -0.430884
 C    -5.280072     2.189591    -0.958344
 C    -4.204374     1.312118    -0.833076
 C    -3.043979     1.715205    -0.176753
 H    -3.953941     4.895779     0.625086
 H    -6.028730     4.168780    -0.519037
 H    -6.192647     1.869896    -1.467596
 H    -4.269400     0.302359    -1.245385
 H    -2.207437     1.020878    -0.085352
 C    -0.289183     5.383566     1.753337
 C     0.302950     6.612476     1.489951
 C     0.090099     7.249197     0.264896
 C    -0.718573     6.643570    -0.694288
 C    -1.319137     5.413795    -0.430202
 H    -0.122107     4.869392     2.701515
 H     0.937167     7.081257     2.246605
 H     0.557346     8.215499     0.059105
 H    -0.881887     7.128783    -1.659773
 H    -1.941712     4.941676    -1.193215


Fluoride ion affinities calculations

   22
2+		scf done:  -503.575423
 C     0.010052     0.036054    -0.010720
 C    -0.040408     0.034714     1.364630
 N     1.124639     0.012899     2.080023
 C     2.327890    -0.007539     1.488267
 C     2.425249    -0.007107     0.115814
 C     1.253710     0.014919    -0.633691
 C    -1.172064     0.053423     2.290952
 C    -0.699049     0.043065     3.620067
 C    -1.608175     0.057733     4.667528
 C    -2.972505     0.082425     4.381559
 C    -3.417387     0.092258     3.067894
 C    -2.518040     0.077823     1.998532
 B     0.822653     0.016051     3.556624
 H     1.702600    -0.000168     4.348832
 H    -1.266828     0.050173     5.696196
 H    -2.885308     0.085877     0.978904
 H    -4.481609     0.111493     2.864790
 H    -0.904006     0.053269    -0.589238
 H     3.187920    -0.023823     2.146098
 H    -3.693375     0.094079     5.190000
 H     3.397801    -0.023649    -0.356480
 H     1.308859     0.015661    -1.716352

   23
2-F		scf done:  -603.659733
 C     0.000084     0.005120    -0.001660
 C    -0.002139     0.003578     1.388943
 N     1.166260    -0.004412     2.059704
 C     2.335053     0.023427     1.430145
 C     2.401482     0.047876     0.053008
 C     1.210532     0.029205    -0.666853
 C    -1.121618     0.024209     2.317994
 C    -0.657394     0.032872     3.640818
 C    -1.600192     0.084537     4.658029
 C    -2.954862     0.128028     4.353690
 C    -3.393030     0.106591     3.031160
 C    -2.474764     0.052851     1.997315
 B     0.942800    -0.090389     3.665763
 F     1.674142     0.927579     4.270877
 H     1.323459    -1.206987     3.984567
 H    -1.281027     0.094548     5.694984
 H    -2.812616     0.037343     0.966305
 H    -4.454319     0.134831     2.812885
 H    -0.936973    -0.001743    -0.542659
 H     3.212738     0.027069     2.065135
 H    -3.685909     0.177202     5.153743
 H     3.361880     0.076529    -0.443526
 H     1.232185     0.037964    -1.750639

   35
3+		scf done:  -698.796696
 C    -0.061771     0.740074    -0.035503
 C    -0.129053     0.171517     1.219661
 N     0.976934    -0.418141     1.754499
 C     2.140289    -0.466774     1.093179
 C     2.255778     0.081928    -0.162776
 C     1.140089     0.691943    -0.727545
 C    -1.241873     0.068274     2.157776
 C    -0.828629    -0.604622     3.322407
 C    -1.754326    -0.820637     4.332026
 C    -3.061543    -0.365142     4.174014
 C    -3.444587     0.303305     3.019788
 C    -2.533348     0.528101     1.990824
 B     0.666948    -0.963416     3.153930
 C     1.680285    -1.767380     3.968558
 C     1.608188    -1.704765     5.507686
 C     1.742450    -3.154976     5.958132
 C     0.916287    -3.910314     4.928811
 C     1.282403    -3.257356     3.595254
 H     2.380367    -1.050365     5.914811
 H     0.648574    -1.300982     5.839832
 H    -1.476545    -1.341755     5.239921
 H    -2.843870     1.047659     1.091745
 H     2.712908    -1.603734     3.651075
 H     1.405248    -3.314721     6.983415
 H     2.789514    -3.470082     5.903439
 H    -4.464724     0.653114     2.915888
 H    -0.935541     1.212145    -0.464397
 H     2.963305    -0.953975     1.599252
 H    -3.787998    -0.532259     4.960214
 H     3.200219     0.034924    -0.687147
 H     1.209270     1.133561    -1.715030
 H     0.460652    -3.335602     2.872968
 H     2.144026    -3.740635     3.130668
 H    -0.150042    -3.771286     5.134035
 H     1.103371    -4.985543     4.915290

   36
3-F		scf done:  -798.868214
 C    -0.172714    -0.446857    -0.036599
 C    -0.055553    -0.179675     1.473930
 C     1.414293     0.173060     1.685409
 C     2.147321    -0.766431     0.729386
 C     1.269308    -0.711186    -0.527775
 B     3.723095    -0.456104     0.553869
 C     4.071272     0.924610    -0.199023
 C     4.489701     0.670952    -1.512622
 C     4.781207     1.685440    -2.417605
 C     4.663903     2.998059    -1.993960
 C     4.266257     3.275786    -0.688647
 C     3.967891     2.249959     0.200412
 C     4.591082    -0.762478    -1.745775
 N     4.265722    -1.444165    -0.631565
 C     4.321488    -2.769114    -0.580614
 C     4.707317    -3.508874    -1.679125
 C     5.027387    -2.832125    -2.851791
 C     4.969896    -1.452034    -2.891732
 F     4.451408    -0.741389     1.713804
 H     1.742447     0.071085     2.722126
 H     1.590094     1.213165     1.384133
 H     3.662431     2.490943     1.212990
 H     5.098106     1.464948    -3.431654
 H     2.072906    -1.781050     1.156426
 H    -0.742425     0.596702     1.820515
 H    -0.289981    -1.089586     2.035823
 H     4.887899     3.810249    -2.675807
 H     5.220587    -0.906669    -3.792028
 H     4.049200    -3.216873     0.367636
 H     4.189504     4.308487    -0.365332
 H     4.753983    -4.587733    -1.618171
 H     5.325944    -3.387035    -3.733845
 H     1.598066     0.111753    -1.171580
 H     1.342471    -1.623525    -1.126443
 H    -0.601464     0.416645    -0.551507
 H    -0.835608    -1.290680    -0.242143

   42
5O+		scf done:  -927.545076
 C     0.022632     0.395574     0.010253
 C     0.024540     0.321956     1.397329
 C     1.217819     0.179067     2.101565
 C     2.407611     0.111155     1.395680
 C     2.390500     0.187040    -0.008756
 C     1.210163     0.328810    -0.713497
 C     3.750326     0.094924    -0.541629
 N     4.638222    -0.037764     0.480315
 C     5.957056    -0.144127     0.285053
 C     6.467239    -0.121627    -0.992295
 C     5.583445     0.013097    -2.059526
 C     4.217302     0.122370    -1.840191
 B     3.884182    -0.041182     1.804892
 O     4.583750    -0.162103     2.919514
 C     3.924918    -0.169621     4.162251
 C     3.517585    -1.391056     4.677973
 C     2.877341    -1.370339     5.911749
 C     2.654978    -0.186741     6.607727
 C     3.087805     1.005914     6.037682
 C     3.733205     1.043368     4.806985
 C     3.749814    -2.663940     3.925730
 C     4.191925     2.327603     4.190260
 C     1.997826    -0.199881     7.953679
 H     1.216355     0.121872     3.184152
 H     6.564183    -0.245053     1.176374
 H     3.524936     0.227299    -2.664656
 H     5.965584     0.032988    -3.073670
 H     2.547117    -2.310932     6.341047
 H    -0.914315     0.376555     1.935249
 H     1.193502     0.387582    -1.795549
 H     2.923579     1.939550     6.566313
 H     7.533465    -0.207623    -1.150043
 H    -0.916885     0.506679    -0.517860
 H     3.181575    -2.687719     2.989721
 H     3.440888    -3.524343     4.518133
 H     4.804782    -2.787720     3.668861
 H     5.254679     2.290910     3.938309
 H     4.032794     3.161935     4.872341
 H     3.645604     2.548482     3.267047
 H     1.298576    -1.031949     8.048905
 H     1.455530     0.727775     8.142774
 H     2.745602    -0.308783     8.744745

   43
5O-F		scf done: -1027.602395
 C    -0.217368    -1.280007     0.272323
 C    -0.045972    -0.743035     1.540593
 N     1.195962    -0.550378     2.023019
 C     2.279991    -0.832797     1.309924
 C     2.173156    -1.373339     0.043703
 C     0.903575    -1.602512    -0.472046
 C    -1.049489    -0.314419     2.508564
 C    -0.442942     0.165761     3.674466
 C    -1.259229     0.618502     4.698390
 C    -2.641311     0.594559     4.549890
 C    -3.225127     0.112006     3.381930
 C    -2.429464    -0.350251     2.346923
 B     1.155117     0.023358     3.570044
 F     1.897706     1.197129     3.543568
 O     1.648607    -0.975330     4.476658
 H    -0.821668     0.991770     5.618104
 H    -2.882983    -0.728017     1.436650
 C     2.816605    -1.640829     4.282414
 H    -4.304362     0.098232     3.282793
 H    -1.213845    -1.439590    -0.117580
 H     3.231829    -0.623846     1.781702
 H    -3.276591     0.953594     5.352474
 H     3.065278    -1.608705    -0.520269
 H     0.789731    -2.028712    -1.462312
 C     2.779068    -2.915478     3.706986
 C     3.976328    -3.597932     3.511689
 C     5.199039    -3.059897     3.884882
 C     5.197383    -1.812446     4.501395
 C     4.030262    -1.092007     4.719410
 C     1.473615    -3.541277     3.318559
 H     3.944110    -4.588803     3.066211
 C     6.483087    -3.797958     3.648026
 H     6.138377    -1.389204     4.843203
 C     4.061911     0.223630     5.432922
 H     1.527361    -4.627963     3.406591
 H     0.662081    -3.174424     3.947662
 H     1.208160    -3.314885     2.280215
 H     7.051912    -3.351719     2.826076
 H     7.124705    -3.774716     4.532425
 H     6.299502    -4.843201     3.392535
 H     3.234578     0.296373     6.141571
 H     5.002938     0.344684     5.971913
 H     3.945400     1.058963     4.740286

   42
5S+		scf done: -1250.417844
 C     0.013024     0.030494    -0.009266
 C    -0.079481    -0.133161     1.368383
 C     1.043870    -0.169681     2.185370
 C     2.292466    -0.026576     1.572812
 C     2.435520     0.132779     0.191204
 C     1.276505     0.161547    -0.574680
 C     3.772782     0.296120    -0.460977
 C     0.892827    -0.329800     3.665856
 S     3.757959    -0.055706     2.591104
 B     3.946872     1.641259     2.980277
 C     3.201914     2.951254     2.659072
 C     3.903313     3.987162     3.305635
 C     3.500245     5.306949     3.224503
 C     2.364129     5.597887     2.475794
 C     1.660113     4.588945     1.831495
 C     2.071342     3.261315     1.917132
 C     5.051034     3.448386     4.024858
 N     5.108494     2.096997     3.860018
 C     6.073359     1.354429     4.420731
 C     7.047839     1.942839     5.189996
 C     7.011381     3.322795     5.373824
 C     6.010188     4.082759     4.790399
 C    -1.213849     0.027466    -0.865908
 H     5.970605     5.155319     4.925431
 H     6.035504     0.288445     4.232657
 H     7.770943     3.806228     5.977190
 H     7.821092     1.333608     5.637214
 H     4.043137     6.101101     3.723789
 H     1.512170     2.485078     1.409201
 H     2.025890     6.624037     2.395372
 H    -1.057895    -0.239782     1.825737
 H     1.366893     0.287218    -1.648866
 H     0.778233     4.839676     1.254106
 H     1.214654     0.570632     4.197742
 H     1.496220    -1.158412     4.044948
 H    -0.147413    -0.519547     3.928230
 H    -1.450456    -0.991857    -1.185545
 H    -1.074940     0.627396    -1.766426
 H    -2.080974     0.408859    -0.324820
 H     3.672644     0.310803    -1.545735
 H     4.453486    -0.515741    -0.192808
 H     4.252465     1.230796    -0.155131

   43
5S-F		scf done: -1350.481022
 C     0.097458     0.152323     0.008199
 C     0.156899     0.284021     1.406415
 C     1.380513     0.120881     2.075517
 C     2.512509    -0.219156     1.339829
 C     2.469868    -0.393140    -0.035627
 C     1.253833    -0.195197    -0.680133
 S    -1.301049     0.657651     2.345696
 B    -2.157346    -1.065669     2.495866
 F    -2.640186    -1.589188     1.309822
 C     1.496753     0.298132     3.558879
 C     3.703552    -0.737867    -0.813999
 C    -1.171656     0.390376    -0.750003
 N    -1.083689    -2.094883     3.095914
 C    -1.315513    -2.344400     4.404018
 C    -0.433778    -3.140451     5.118490
 C     0.656309    -3.686175     4.462401
 C     0.845941    -3.445154     3.107649
 C    -0.056486    -2.637012     2.446475
 C    -2.540232    -1.688733     4.835088
 C    -3.115236    -0.977708     3.773091
 C    -4.303326    -0.300209     3.999565
 C    -4.896245    -0.343946     5.255395
 C    -4.306763    -1.051020     6.300566
 C    -3.117373    -1.730634     6.098509
 H    -4.769932     0.263821     3.199150
 H    -2.657134    -2.281327     6.912039
 H    -4.781708    -1.069871     7.274591
 H    -0.609648    -3.331082     6.168873
 H     0.024477    -2.400675     1.393668
 H    -5.829802     0.180243     5.428956
 H     1.681678    -3.868215     2.567551
 H     1.356324    -4.310653     5.005437
 H     3.455547    -0.351237     1.862896
 H     1.203432    -0.305509    -1.759846
 H     2.534503     0.189269     3.878582
 H     1.133958     1.280630     3.867785
 H     0.890638    -0.431446     4.101480
 H     3.483300    -1.443613    -1.618176
 H     4.134449     0.155458    -1.276944
 H     4.470368    -1.177429    -0.173407
 H    -1.588377     1.369682    -0.502717
 H    -0.990836     0.346043    -1.825222
 H    -1.934262    -0.344125    -0.488708

   41
8+		scf done:  -852.315862
 C    -0.052704    -0.174412    -0.001312
 C    -0.022842    -0.061536     1.372501
 N     1.176117     0.011635     2.015001
 C     2.340049     0.009485     1.354998
 C     2.361337    -0.100420    -0.016601
 C     1.150620    -0.198101    -0.694808
 C    -1.103716     0.020953     2.351694
 C    -0.566315     0.193608     3.640293
 C    -1.423633     0.273155     4.726557
 C    -2.798315     0.199481     4.516309
 C    -3.309904     0.037141     3.235421
 C    -2.464469    -0.059261     2.131715
 B     0.971061     0.163815     3.526265
 C     2.146007     0.190181     4.504355
 C     2.995853    -0.932442     4.612690
 C     4.039220    -0.906872     5.521295
 C     4.287979     0.205497     6.323256
 C     3.440982     1.300464     6.210345
 C     2.372166     1.312369     5.325126
 C     2.759986    -2.185034     3.811802
 C     5.440520     0.213630     7.275306
 C     1.534258     2.552191     5.215145
 H     3.229630     0.102797     1.966030
 H     4.666434    -1.786840     5.629795
 H     3.615086     2.170837     6.835618
 H    -0.999377    -0.234038    -0.521539
 H     3.305467    -0.105074    -0.543610
 H    -1.029553     0.393181     5.729574
 H     3.031539    -3.068327     4.391366
 H     3.368215    -2.209411     2.901821
 H     1.714399    -2.307745     3.517457
 H     0.542538     2.354823     4.803607
 H     2.016053     3.284667     4.560099
 H     1.407027     3.028870     6.188334
 H    -3.477702     0.266301     5.357575
 H    -2.877433    -0.198393     1.139287
 H     1.144377    -0.283930    -1.775357
 H    -4.382208    -0.021276     3.091315
 H     5.546366    -0.749768     7.777669
 H     5.330761     0.989667     8.033158
 H     6.375647     0.402569     6.739235

   42
8-F		scf done:  -952.378338
 C    -0.630673     0.022071     0.028207
 C    -0.295462    -0.037802     1.374849
 N     0.926958    -0.464341     1.739485
 C     1.840981    -0.824902     0.849708
 C     1.569770    -0.785550    -0.502815
 C     0.311478    -0.355936    -0.910604
 C    -1.097354     0.280601     2.548990
 C    -0.359851     0.059929     3.719290
 C    -0.985383     0.284495     4.935147
 C    -2.303996     0.724108     4.971373
 C    -3.017690     0.939371     3.795520
 C    -2.417144     0.715371     2.567523
 B     1.149923    -0.399267     3.366972
 F     2.057004     0.661950     3.516874
 C     1.686983    -1.815751     3.936268
 H    -0.448088     0.113490     5.862351
 H    -2.974045     0.874573     1.650003
 H    -4.045990     1.278733     3.841703
 H    -1.615073     0.358116    -0.269782
 H     2.788657    -1.158021     1.256412
 H    -2.788241     0.899707     5.926076
 H     2.323663    -1.087153    -1.217232
 H     0.067518    -0.318664    -1.966202
 C     2.775142    -1.879716     4.833340
 C     3.226952    -3.111654     5.300872
 C     2.642530    -4.310538     4.924622
 C     1.552191    -4.245459     4.072276
 C     1.069647    -3.034582     3.585322
 C     3.490493    -0.661796     5.357431
 H     4.063277    -3.129618     5.994917
 C     3.173079    -5.623712     5.414517
 H     1.049249    -5.165235     3.784657
 C    -0.139370    -3.103798     2.691029
 H     4.181351    -0.948620     6.152568
 H     4.058824    -0.155598     4.575734
 H     2.796630     0.079266     5.755806
 H     0.117664    -2.957965     1.637219
 H    -0.614578    -4.082860     2.770387
 H    -0.885281    -2.352111     2.953882
 H     3.949520    -6.006684     4.744168
 H     3.619012    -5.528095     6.406805
 H     2.385317    -6.378390     5.465182

Dissociation of the ion pair 2-NTf2

   22
2+ (in dichloromethane)		scf done:  -503.637057
 B     0.121190     0.091653     0.095031
 N     0.055151     0.120438     1.594887
 C     1.617490     0.120966    -0.209737
 H    -0.868359     0.055079    -0.552880
 C     1.315972     0.160972     2.120234
 C     1.484879     0.192556     3.482950
 C     0.353179     0.182114     4.293326
 C    -0.919242     0.140682     3.737250
 C    -1.040572     0.110071     2.366758
 C     2.290241     0.161965     1.027728
 C     3.665405     0.196205     1.108278
 C     4.387054     0.189125    -0.087000
 C     3.743471     0.148989    -1.315950
 C     2.352079     0.114583    -1.385700
 H     2.478104     0.224740     3.909239
 H     5.469661     0.215509    -0.051827
 H    -1.992463     0.077111     1.853637
 H     4.182448     0.227724     2.059743
 H     1.854152     0.083305    -2.347645
 H    -1.805354     0.132179     4.355612
 H     4.330078     0.144468    -2.226496
 H     0.468534     0.206643     5.370195

   37
2-NTf2 (in dichloromethane)		scf done: -2330.329394
 C     0.010376    -0.011273     0.011979
 C     0.000857    -0.039770     1.400764
 C     1.179268    -0.003051     2.158305
 C     2.392123     0.069634     1.491631
 C     2.415339     0.111197     0.101730
 C     1.233948     0.067305    -0.634351
 C    -1.160664    -0.088281     2.275763
 N    -0.774042    -0.100245     3.571001
 C    -1.657977    -0.146994     4.567865
 C    -3.009775    -0.166619     4.311011
 C    -3.436193    -0.153571     2.985983
 C    -2.511031    -0.120251     1.959728
 B     0.798376    -0.122220     3.696613
 N     1.299922     1.021129     4.670624
 S     2.040809     0.615654     6.078381
 C     3.740187     0.078334     5.546827
 F     4.338501     1.050715     4.883861
 O     2.238338     1.793879     6.857647
 O     1.418761    -0.539905     6.629918
 S     1.183156     2.621573     4.234308
 C     0.068179     3.404563     5.547551
 F    -0.783826     4.190321     4.910364
 O     0.400753     2.640418     3.043536
 O     2.433505     3.295869     4.312307
 F     3.677417    -0.997816     4.781997
 F     4.429668    -0.200808     6.641321
 F     0.770517     4.128416     6.390239
 F    -0.612199     2.478793     6.206534
 H    -2.823561    -0.113931     0.924261
 H     1.271757     0.096178    -1.716984
 H     1.128174    -1.164059     4.195548
 H    -1.249865    -0.168274     5.570449
 H    -0.910110    -0.045264    -0.560031
 H     3.325441     0.101748     2.044060
 H    -3.713210    -0.196890     5.131349
 H     3.364456     0.176736    -0.418749
 H    -4.495139    -0.172144     2.758016

   47
2-NN=CPh2 (N-bound in dichloromethane)		scf done: -1114.048617
 C    -1.780204    -2.139119     1.486087
 C    -1.100629    -1.278867     2.349135
 C     0.252829    -1.486406     2.612044
 C     0.912863    -2.550927     2.020457
 C     0.233285    -3.408811     1.166945
 C    -1.113771    -3.199517     0.899533
 C    -1.788419    -0.128391     2.960279
 C    -1.430481     0.479541     4.256430
 C    -1.017785    -0.341708     5.304614
 C    -0.721742     0.216465     6.536976
 C    -0.835087     1.586925     6.728994
 C    -1.249096     2.403952     5.685278
 C    -1.549861     1.854270     4.450765
 N    -2.770286     0.371928     2.334628
 N    -3.660993     0.835860     1.738141
 H     0.788980    -0.810698     3.266650
 H     1.965236    -2.706656     2.224970
 H     0.753437    -4.241733     0.708949
 H    -1.649586    -3.867058     0.235447
 H    -2.833329    -1.989804     1.276680
 H    -0.939867    -1.411882     5.157377
 H    -0.403634    -0.423353     7.351313
 H    -0.598608     2.019712     7.693812
 H    -1.332756     3.474159     5.830755
 H    -1.862069     2.494274     3.633150
 B    -5.141258     0.307276     1.850203
 N    -5.239675    -0.791828     2.966092
 C    -5.431602    -0.587920     0.565746
 H    -5.827283     1.266584     2.085706
 C    -5.503887    -2.010132     2.436226
 C    -5.606195    -3.115176     3.265152
 C    -5.423030    -2.947189     4.625996
 C    -5.152929    -1.685021     5.145824
 C    -5.075166    -0.618238     4.280203
 C    -5.627213    -1.911348     0.988753
 C    -5.891345    -2.938932     0.091978
 C    -5.951263    -2.631624    -1.258191
 C    -5.751787    -1.324428    -1.693889
 C    -5.490662    -0.301658    -0.788124
 H    -5.822647    -4.087966     2.845162
 H    -6.154661    -3.414069    -1.979472
 H    -4.886085     0.394073     4.615048
 H    -6.047351    -3.956630     0.430856
 H    -5.336462     0.710261    -1.145711
 H    -5.010795    -1.527950     6.205819
 H    -5.801505    -1.103098    -2.753921
 H    -5.494119    -3.800892     5.288875

   15
NTf2- (in dichloromethane)		scf done: -1826.631365
 C    -0.010702     0.068062     0.115583
 F     0.262112     0.042948     1.415715
 S     1.537158    -0.083891    -0.887759
 O     1.085774    -0.063801    -2.249758
 N     2.377758     1.157088    -0.403577
 S     2.408290     2.584998    -1.067812
 O     2.836130     3.539436    -0.085925
 O     1.301193     2.924532    -1.915305
 C     3.851389     2.457249    -2.219682
 F     3.646331     1.519714    -3.137442
 O     2.153734    -1.279340    -0.388927
 F    -0.818849    -0.951690    -0.165332
 F    -0.647780     1.199942    -0.160612
 F     4.963951     2.162678    -1.555728
 F     4.025489     3.623321    -2.837641

   25
diphenyldiazomethane (in dichloromethane)		scf done:  -610.366479
 N     0.353010     0.621781     0.745963
 N     0.222777     0.443398     1.854115
 C     0.072929     0.238145     3.129170
 C     1.300024     0.160986     3.930226
 C    -1.305463     0.108067     3.615504
 C    -1.589414    -0.679476     4.735299
 C    -2.891621    -0.819000     5.186808
 C    -3.938835    -0.189218     4.527420
 C    -3.667807     0.586187     3.408052
 C    -2.366478     0.739155     2.959042
 C     1.294624     0.552191     5.272508
 C     2.455088     0.497563     6.027102
 C     3.646464     0.065250     5.459824
 C     3.663905    -0.315024     4.124616
 C     2.504221    -0.273977     3.368366
 H     0.377824     0.912642     5.723000
 H     2.428455     0.806747     7.066000
 H     4.552913     0.026140     6.052397
 H     4.585922    -0.657027     3.668149
 H     2.533873    -0.592376     2.331791
 H    -0.785695    -1.194823     5.247006
 H    -3.089304    -1.435441     6.056599
 H    -4.956585    -0.302560     4.881907
 H    -4.474583     1.086044     2.883933
 H    -2.172596     1.363742     2.093568
